# Supplementary material for: Myzus persicae Management through Combined Use of Beneficial Insects and Thiacloprid in Pepper Seedlings
Source: Insects. 2021 Sep 3;12(9):791. doi: 10.3390/insects12090791 (PMC8464916; doi:10.3390/insects12090791)
Supplement: Supplementary file 1 [file insects-12-00791-s001.zip]

Archive with 1 entries (1 files):
- insects-1313923-supplementary.pdf
